# Supplementary material for: Assessment of intestinal barrier integrity and associations with innate immune activation and metabolic syndrome in acutely ill, antipsychotic-free schizophrenia patients
Source: J Neuroinflammation. 2025 Oct 13;22:232. doi: 10.1186/s12974-025-03584-3 (PMC12519603; doi:10.1186/s12974-025-03584-3)
Supplement: Supplementary file 2 — Supplementary Material 2. [file 12974_2025_3584_MOESM2_ESM.xlsx]

## Sheet: raw Data
ID	Diagnosis groups: FEP Sz C	Age (years)	Sex (female/male)	Tobacco smoking (yes/no)	BMI (kg/m2)	Duration of illness (years)	PANSS total corr.	PANSS-P corr.	PANSS-N corr.	PANSS-G corr.	Plasma LBP (µg/mL)	Serum I-FABP(pg/mL)	Neutrophils (×10⁹/L)	Monocytes (×10⁹/L)	CRP (mg/L)	IL-18 (pg/mL)	IL-6 (pg/mL)	TNF-α (pg/mL)	MCP-1 (pg/mL)	MetabolicSyndrom	Waist circumference (cm)	Systolic blood pressure (mmHg)	Diastolic blood pressure (mm Hg)	Triglycerides (mmol/L)	sRAGE (pg/mL)	HDL cholesterol (mmol/L)	Glucose (mmol/L)	VEGF (pg/mL)
1	FEP	39	w	yes	37.224	0	45	15	6	24	11.186	768.3	5.68	0.64	4	268.48	22.675	13.68	217.4	yes	121	160	70	1.23	843.85	0.85	4.56	123.945
2	FEP	20	m	no	29.545	0	27	5	2	20	15.198	1322	3.5	0.49	3.4	906.64	26.675	15.365	354.605	no	108	140	95	1.53	1741.35	1.23	5.23	146.575
3	FEP	42	w	yes	21.368	0	32	9	10	13	25.74	1497	3.534	0.682	0.8	211.335	27.21	22.52	475.285	no	65	120	70	1.05	1573	1.59	4.91	119.1
4	FEP	26	w	no	26.446	0	60	6	21	33	34.2	491.3	4.284	0.441	0.6	-	-	17.705	315.66	no	99	120	80	0.83	1600.1	1.29	4.47	129.325
5	FEP	20	m	yes	18.837	0	56	21	10	25	7.424	855.9	3.15	0.63	0.6	202.615	24.145	12.965	201.6	yes	76	120	90	4.48	1158.4	0	4.3	172.245
6	FEP	49	w	yes	20.937	0	33	11	6	16	18.666	440.5	4.012	0.476	0.6	214.885	19.835	11.765	266.885	no	81	110	90	0.56	639.75	1.73	4.86	220.605
7	FEP	48	w	yes	22.308	0	68	15	17	36	7.402	376.8	2.632	0.28	-	146.655	53.72	13.85	266.18	no	79	120	60	0.6	5874.6	3.52	5.65	154.36
8	FEP	54	w	yes	29.242	0	34	14	6	14	34.02	106.9	5.88	1.176	10.7	303.965	49.565	22.675	371.77	no	93	130	80	1.28	1435.75	1.68	4.7	217.5
9	FEP	29	m	no	19.346	0	29	13	4	12	17.828	745.4	10.043	0.484	0.6	420.51	57.645	29.39	185.09	no	73	140	80	0.52	2090.55	1.44	5.79	280.36
10	FEP	22	m	yes	31.774	0	20	0	8	12	31.08	792.3	3.654	0.315	2.3	404.33	87.53	21.48	276.795	no	95	150	95	1.97	1832.2	1.29	4.94	315.625
11	FEP	26	m	yes	25.451	0	35	12	4	19	23.18	118.6	5.084	0.41	6.7	275.105	75.09	38.335	364.23	no	89	130	80	0.53	814.7	1.62	5.5	662.225
12	FEP	28	m	no	22.052	0	57	20	13	24	30.14	53.8	4.42	0.455	5	316.765	36.025	14.555	168.46	no	92	130	90	3.49	962.5	1.2	5.01	293.26
13	FEP	26	m	yes	20.227	0	27	6	8	13	17.816	1087	3.22	0.49	0.6	309.185	18.045	26.97	155.66	no	77	130	80	0.88	3415.25	1.19	4.5	152.365
14	FEP	51	m	no	29.069	0	35	12	7	16	34.68	-	4.29	0.65	20.4	169.53	-	14.36	234.12	yes	106	150	90	1.14	818.05	1.44	6.18	193.375
15	FEP	31	w	yes	20.37	0	44	15	8	21	6.776	233.2	3.528	0.392	0.6	131.195	28.645	57.055	362.055	no	76	120	80	0.47	1779.4	1.74	4.25	157.86
16	FEP	43	w	yes	20.077	0	8	0	0	8	27.02	504	7.957	0.545	2.1	277.9	50.33	18.48	273.62	no	83	95	60	0.79	422.65	1.95	4.52	123.13
17	FEP	23	m	yes	24.337	0	41	20	3	18	17.324	149.9	7.168	1.232	2.2	228.215	156.92	26.065	141.115	no	97	130	70	0.73	2916.35	1.8	5.11	208.195
18	FEP	27	m	no	23.451	0	41	16	12	13	32.84	53.15	5.246	0.43	2.7	171.065	75.23	-	499.885	no	89	120	70	0.88	916.05	1.63	4.5	355.235
19	FEP	27	m	yes	23.529	0	29	14	2	13	26.58	514.5	4.484	0.76	0.6	244.37	29.39	20.67	313.6	no	89	130	80	1.3	985.4	1.39	5.02	310.52
20	FEP	29	m	yes	19.487	0	36	17	3	16	34.22	285.85	6.49	0.77	6	317.745	128.115	9.05	347.605	no	72	130	80	0.57	375.25	1.46	3.27	254.2
21	FEP	52	m	yes	24.442	0	20	9	6	5	17.034	28.19	4.712	0.684	11.7	203.41	52.73	9.395	138.55	no	92	110	60	0.57	260.55	2.78	6	351.535
22	FEP	20	m	no	20.146	0	53	6	17	30	17.86	208.45	3.149	0.335	0.6	122.38	34.975	19.825	110.275	no	78	130	80	0.74	936.05	1.28	4.86	89.405
23	FEP	21	w	no	21.155	0	30	3	13	14	14.8	45.71	5.265	0.729	0.6	130.75	25.09	15.595	406.505	no	78	110	70	0.92	889.4	1.37	3.54	227.62
24	FEP	42	m	no	26.543	0	53	14	17	22	33.62	167.65	5.852	0.385	1.1	284.965	16.46	13.02	268.455	no	110	125	80	0.44	1085.95	1.61	5.6	309.745
25	FEP	36	w	no	18.339	0	80	25	25	30	11.078	80.86	10.416	0.744	0.6	149.24	36.585	24.295	210.92	no	79	140	90	0.57	2398.2	2.13	8.17	548.97
26	FEP	31	w	no	22.329	0	29	9	10	10	14.078	337.1	3.944	0.272	0.6	186.805	60.985	17.865	210.935	no	88	100	60	1.57	2008.15	1.42	4.39	256.5
27	FEP	52	w	yes	23.739	0	21	11	0	10	31.74	115.4	6.175	0.38	2.3	189.985	16.35	-	290.815	no	86	95	60	0.86	622	1.98	6.33	321.41
28	FEP	31	w	yes	33.284	0	33	17	7	9	30.28	19.99	7.597	0.856	3.8	138.425	-	21.29	320.205	no	103	120	80	0.87	1735.35	1.36	4.59	179.93
29	FEP	40	m	no	28.616	0	33	18	4	11	12.756	9.948	7.144	0.564	0.8	211.055	72.265	18.855	250.89	no	104	170	100	0.76	387.4	1.12	5.4	273.645
30	FEP	26	m	yes	19.79	0	22	6	7	9	14.644	159.6	4.559	0.582	0.3	283.525	13.045	-	214.575	no	77	150	90	0.61	380.4	1.33	5.72	107.51
31	FEP	35	w	yes	20.196	0	21	9	0	12	12.686	121.35	3.12	0.288	0.6	114.715	-	9.89	198.87	no	77	110	70	0.88	523.5	1.51	4.85	84.205
32	FEP	28	m	yes	26.882	0	29	14	2	13	21.96	341.45	5.225	0.76	1.5	235.725	18.975	-	307.715	no	-	140	70	1.19	467	1.01	4.92	360.66
33	FEP	38	m	yes	19.945	0	50	24	11	15	26.76	1045.44	4.374	0.567	1.3	317.68	29.68	7.915	271.7	no	83	120	70	1.03	585.75	1.18	4.85	126.16
34	FEP	32	m	yes	38.039	0	26	16	3	7	32	133.55	6.612	0.812	6.7	300.03	-	-	382.68	yes	121	150	100	2.77	1431.45	0.81	5.09	235.975
35	FEP	53	m	yes	32.099	0	59	18	17	24	32.98	1235.5	6.305	0.679	3.1	301.215	17.905	6.84	420.695	no	116	120	80	2.31	184.15	1.11	4.62	332.485
36	FEP	38	m	no	20.604	0	62	17	24	21	15.584	65.4	4.556	0.603	0.3	119.145	-	10.975	146.75	no	83	120	90	0.82	893.75	1.63	3.97	175.235
37	FEP	28	m	yes	24.49	0	36	15	8	13	22.82	359.55	6.552	0.819	0.5	192.72	-	-	229.185	no	84	130	90	0.95	295.2	1.07	4.7	-
38	FEP	26	m	yes	27.171	0	40	6	15	19	33.98	236.15	7.875	0.63	8.6	364.665	10.24	-	214.26	no	96	160	90	1.38	432.2	1.07	4.7	337.38
39	FEP	54	w	no	26.172	0	44	18	7	19	22.4	56.7	6.72	0.768	1.4	184.915	21.035	18.88	291.745	no	95	120	80	0.99	763.65	1.37	6.69	383.535
40	FEP	31	m	yes	25.504	0	35	13	5	17	14.304	58.84	6.93	0.945	2.4	333.25	44.88	42.31	259.825	no	98	120	60	0.74	1891.45	1.37	5.69	182.55
41	FEP	41	w	no	28.72	0	30	12	4	14	28.66	236.15	5.135	0.711	1.4	194.43	70.815	39.43	387.125	no	88	140	90	0.63	3555.2	1.93	5.18	126.92
42	FEP	22	w	no	19.925	0	86	27	23	36	57.22	23.625	12.18	1.16	34.5	277.515	54.89	94.53	291.4	no	-	140	90	0.57	3098.7	1.86	4.23	369.73
43	FEP	26	w	no	34.894	0	38	15	10	13	24.16	61.44	9.296	0.672	4.9	352.375	-	91.34	471.175	yes	112	140	100	0.67	3147.6	1.14	5.97	252.595
44	FEP	28	w	no	19.23	0	36	7	10	19	18.552	131.88	4.897	0.664	0.4	176.475	50.55	22.855	157.43	no	78	110	80	1	2432.55	1.79	2.52	192.18
45	FEP	27	m	yes	24.567	0	31	8	7	16	17.128	181.6	6.46	0.76	0.4	259.455	11.125	10.575	278.005	no	87	120	80	1.2	1215.4	1.27	4.59	298.57
46	FEP	46	w	no	24.618	0	22	13	4	5	22.52	218.2	2.544	0.528	0.5	190.445	54.355	16.22	706.525	no	88	140	70	0.54	1310.6	1.92	4.42	257.725
47	FEP	21	m	no	22.531	0	48	12	18	18	16.966	247.9	3.286	0.424	0.7	179.465	22.69	10.66	493.46	no	84	115	70	1.01	1348.65	1.82	4.6	117.335
48	FEP	19	m	no	27.102	0	43	11	8	24	19.144	32.965	2.064	0.432	1.2	322.96	19.185	13.66	240.05	no	104	115	85	1.27	2219.35	1.11	4.4	127.13
49	FEP	40	m	yes	28.65	0	50	15	17	18	44.88	273.2	8.71	1.04	4.8	393.65	52.225	9.385	464.96	no	97	120	70	1.35	1212.85	1.78	5.56	328.465
50	FEP	31	m	no	22.635	0	53	15	15	23	12.032	136.32	5.822	0.902	0.6	255.875	33.325	14.74	237.03	no	83	120	80	0.86	1685.3	1.37	5.3	188.595
51	FEP	22	w	yes	22.773	0	55	19	14	22	24.42	51.95	5.472	0.38	1.9	-	-	-	-	no	70	130	80	0.71	-	1.03	-	-
52	FEP	42	w	yes	23.624	0	29	9	3	17	23.28	242.95	2.964	0.511	0.4	182.155	59.225	29.845	241.62	no	89	130	90	0.54	2909.35	2.14	4.7	145.065
53	FEP	42	w	no	23.567	0	23	6	7	10	23.12	312.25	3.036	0.442	2.9	129.415	-	37.385	-	no	79	110	70	0.82	2781.8	1.21	4.1	361.985
54	FEP	38	w	no	21.462	0	40	10	6	24	21.7	-	3.97	0.389	0.3	164.65	46.77	16.66	447.83	yes	93	140	65	1.03	1743.1	1.23	4.2	174.525
55	FEP	46	w	no	29.372	0	46	13	13	20	18.532	114.72	4.984	0.926	3.66	251.505	46.27	33.305	488.09	no	100	140	90	1.01	1945.65	1.41	5.4	513.045
56	FEP	27	m	yes	23.51	0	28	13	0	15	19.174	729	9.526	0.718	0.3	133.385	113.875	57.315	139.65	no	84	140	70	1.36	3555.65	1.43	8.28	111.035
57	FEP	50	w	no	22.145	0	16	8	0	8	19.666	161.15	2.715	0.43	0.6	108.1	37.655	16.165	427.49	no	88	110	70	1.06	2070.15	1.82	5.47	969.66
58	FEP	47	m	no	31.673	0	61	9	30	22	44.26	193.75	7.711	0.898	6.56	397.21	26.68	14.37	412.355	yes	109	240	130	4.73	1799.4	0.92	6.11	285.315
59	FEP	27	w	no	24.221	0	52	13	11	28	16.662	194.34	3.919	0.527	1.51	206.195	32.155	148.55	300.525	no	90	120	80	0.76	1082.65	1.04	3.57	-
60	FEP	33	w	no	27.732	0	39	12	16	11	9.77	345.3	2.746	0.532	0.6	361.01	313.27	56.45	273.905	no	93	126	90	0.99	8066.45	1.99	4.91	307.17
61	FEP	36	m	yes	25.762	0	50	8	19	23	21.22	7.43	5.706	0.721	1.21	135.64	86	10.955	130.745	no	89	120	70	1.38	1740.25	1.03	5.76	106
62	Sz	19	w	no	19.004	1	33	16	5	12	8.69	161.8	2.484	0.322	0.6	241.03	-	43.65	420.265	no	70	94	56	0.55	3173.45	2.18	3.86	218.25
63	Sz	45	m	yes	22.992	6	42	21	2	19	34.38	185.8	7.038	1.02	4	357.725	53.08	34.47	238.17	no	97	130	80	1.83	1503.75	1.4	4.59	269.785
64	Sz	42	w	no	31.533	-	28	0	16	12	38.84	988.4	2.915	0.477	3.3	272.53	26.5	16.085	259.62	no	103	130	70	1.11	1876.6	1.33	5.52	134.24
65	Sz	30	m	no	28.089	10	46	18	13	15	22.12	518.3	5.762	0.43	1	214.225	19.62	11.035	321.435	yes	103	130	80	0.5	785.05	0.9	5.17	168.66
66	Sz	39	w	yes	25.149	2	31	9	6	16	32.34	914.3	4.752	0.36	5.9	248.6	34.35	12.155	333.28	no	86	130	80	1.3	659.8	1.46	3.49	171.49
67	Sz	45	m	yes	23.04	21	72	30	14	28	23.58	150.65	3.752	0.402	2.8	191.385	35.085	17.34	219.01	no	88	120	70	0.77	1076	1.03	4.51	440.965
68	Sz	27	m	yes	32.929	6	38	10	15	13	16.156	145.85	4.25	0.595	0.6	298.82	46.685	48.485	275.375	no	104	150	90	1.59	1932.45	1.06	4.41	270.07
69	Sz	55	w	no	23.335	5	14	2	0	12	9.278	42.775	3.658	0.413	0.7	82.645	30.025	10.19	365.225	no	83	110	75	0.9	878.2	1.87	5.8	298.525
70	Sz	25	m	yes	22.396	1	28	11	5	12	11.166	276.15	4.224	0.256	0.9	223.04	12.125	6.245	196.235	no	86	140	90	0.62	553.3	2.34	5.66	250.125
71	Sz	52	w	no	25.104	6	19	7	3	9	29.6	117.3	4.484	0.532	1.2	168.385	23.66	16.49	357.62	no	85	110	70	3.99	1065.5	1.2	5.16	357.205
72	Sz	36	m	yes	26.795	10	27	7	8	12	24.96	228.6	8.588	0.565	0.6	172.695	17.435	4.74	323.285	no	92	130	75	0.8	839.6	1.07	4.45	195.08
73	Sz	23	m	yes	19.876	5	23	4	0	19	23.26	350	4.864	0.38	2.6	523.765	26.155	6.21	338.64	no	78	115	60	0.89	682.6	1.22	3.86	398.875
74	Sz	32	m	yes	20.227	13	33	10	11	12	20.4	257.6	5.832	0.486	1.4	158.035	44.72	10.375	223.855	no	81	110	70	0.58	1264.85	2.16	4.61	338.27
75	Sz	46	w	yes	25.391	19	50	24	6	20	22.26	147	6.216	0.666	0.9	160.94	89.41	9.79	358.75	no	89	160	100	0.77	485.05	1.48	5.07	260.66
76	Sz	50	m	no	32.249	9	18	10	0	8	23.28	2299.5	7.6	0.7	7	306.575	39.63	15.24	365.405	yes	109	140	100	1.18	265.75	1.18	8.11	219.495
77	Sz	28	m	no	20.515	3	16	4	1	11	19.548	201.05	3.42	0.285	0.6	191.24	16.975	25.925	450.51	no	82	100	70	1.17	1467.4	1.22	5.45	161.175
78	Sz	59	w	no	19.922	12	38	9	13	16	24.34	25.19	7.91	0.565	0.5	232.085	21.59	11.575	185.345	no	84	110	70	0.94	398.25	2.24	6.03	148.62
79	Sz	36	m	yes	26.297	-	24	11	4	9	30.32	-	5.104	0.616	6.5	46.845	56.75	8.045	263.195	no	101	120	80	0.66	363.9	1.59	4.2	415.055
80	Sz	38	m	no	21.952	2	22	6	12	4	13.176	362.9	2.928	0.305	0.4	181.725	46.92	6.94	145.34	no	83	120	60	0.68	1991.95	1.76	4.81	394.335
81	Sz	39	w	yes	20.324	10	36	12	7	17	39.18	152.1	9.246	0.552	7.7	360.81	29.255	17.765	175.6	no	79	140	60	3.19	891.7	1.43	4.3	229.05
82	Sz	27	w	yes	33.659	6	20	12	0	8	34.74	40.96	5.293	0.474	7.4	96.16	31.02	6.975	205.985	no	108	140	90	1.61	424.4	1.64	4.95	585.95
83	Sz	48	w	yes	23.243	10	39	19	1	19	-	263.65	7.597	0.856	1.6	225.42	66.005	12.515	188.39	no	79	115	80	0.93	1370.1	2.54	5.51	503.78
84	Sz	26	m	no	23.375	2	49	15	9	25	18.59	239.35	4.592	0.902	2.7	471.16	-	18.085	344.23	no	92	130	70	0.4	2442.5	1.23	5.11	143.13
85	Sz	37	m	yes	29.218	21	37	19	4	14	20.64	342.35	4.06	0.56	3.1	318.195	17.365	10.415	732.545	yes	109	130	90	1.92	1003.5	1.03	5.48	89.495
86	Sz	55	m	no	34.602	13	28	12	2	14	14.382	931.5	4.14	0.66	1.9	309.09	46.735	7.375	529.785	no	122	110	70	0.83	2435.65	1.67	5.6	224.465
87	Sz	55	m	yes	23.546	31	31	11	9	11	25.06	217.95	2.016	0.576	1.5	290.69	13.35	-	417.59	no	91	130	80	0.89	630.8	1.53	-	128.01
88	Sz	33	m	yes	22.531	1	26	12	6	8	17.232	130.66	2.499	0.441	0.3	286.735	14.5	20.615	255.42	no	89	115	70	0.99	2185.6	1.49	4.8	212.08
89	Sz	32	m	yes	21.551	8	67	17	27	23	18.296	515.5	3.48	0.48	0.7	212.805	25.485	40.735	392.77	no	87	115	75	1.16	1097.65	1.43	4.2	270.915
90	Sz	22	m	yes	24.074	0	28	16	4	8	30.32	250.8	3.192	0.76	11.5	210.35	89.075	56.115	85.19	no	86	120	75	0.5	1869.3	0.97	5.4	149.94
91	Sz	52	w	yes	19.234	0	53	15	14	24	15.87	819	4.512	0.568	0.4	213.08	35.465	17.05	716.835	no	78	110	60	0.99	1511	2.03	4.4	171.355
92	Sz	38	m	no	25.945	6	51	25	7	19	24.2	354.85	6.316	0.792	1.4	210.005	37.665	27.295	536.685	no	100	120	80	1.21	1571.6	1.41	6.07	-
93	Sz	25	m	yes	27.143	4	35	13	9	13	20.58	41.185	6.041	0.492	0.8	187.045	43.735	111.67	252.95	no	96	140	80	0.62	1698.75	1.56	4.88	329.605
94	Sz	21	m	yes	19.444	1	21	4	6	11	24.16	1027	3.458	0.559	6.5	284.9	27.695	20.945	245.275	no	79	110	60	0.64	2461.95	1.28	4.66	250.33
95	Sz	26	m	yes	17.341	4	28	22	0	6	18.724	299.75	9.691	1.094	1.35	143.135	17.825	18.09	375.12	no	79	145	90	0.53	2644.65	2.21	7.12	327.115
96	Sz	53	w	no	17.782	8	49	22	8	19	8.212	33.435	3.458	0.382	0.6	159.875	37.705	40.145	326.465	no	68	130	90	0.6	1613	2.71	5.91	268.235
1	C	47	m	no	32.771	-	-	-	-	-	16.122	497.1	3.133	0.558	0.64	207.865	173.13	166.14	375.09	no	115	120	80	1.33	935.6	1.08	4.42	217.275
2	C	30	w	yes	19.334	-	-	-	-	-	9.69	240.5	5.508	0.324	0.7	247.03	16.12	22.455	207.695	no	66	110	70	1	1312.6	1.51	5.8	238.295
3	C	29	m	no	20.898	-	-	-	-	-	13.124	153.6	2.82	0.6	0.5	231.455	65.58	29.105	242.955	no	73	110	80	0.4	1639.3	1.73	5.08	146.935
4	C	30	m	no	30.061	-	-	-	-	-	24.84	814.5	2.25	0.315	0.5	297.09	10.77	5.725	262.435	yes	107	140	70	0.72	1060.45	1.79	6.22	196.645
5	C	43	w	no	39.844	-	-	-	-	-	36.46	130.85	5.451	0.395	6.6	197.29	109.025	42.78	142.245	no	105	130	80	0.88	2690	1.88	4.89	124.28
6	C	43	w	no	19.693	-	-	-	-	-	13.768	72.82	2.052	0.266	0.5	168.805	36.18	23.18	375.605	no	83	110	70	0.54	1591.8	2.03	3.79	115.765
7	C	28	w	yes	27.682	-	-	-	-	-	22.12	324.6	2.97	0.324	1	268.775	20.55	12.53	465.215	no	92	120	70	1.29	1810.4	1.34	5.05	420.58
8	C	22	m	no	22.093	-	-	-	-	-	17.638	678.5	2.808	0.378	0.5	264.085	24.505	20.5	295.255	no	79	110	70	3.63	2241.2	1.02	4.44	327.755
9	C	49	w	no	19.133	-	-	-	-	-	12.778	1412	3.599	0.366	0.5	276.64	29.17	17.225	354.4	no	66	100	70	0.61	1831.7	2.28	5.27	293.875
10	C	48	w	no	23.307	-	-	-	-	-	21.52	416.1	3.864	0.28	1.2	159.565	83.31	38.33	256.35	no	90	110	70	1.17	2926.25	1.87	4.7	147.31
11	C	24	w	no	19.019	-	-	-	-	-	17.612	109.75	2.703	0.371	2.2	186.755	109.75	55.69	165.13	no	79	120	80	1.7	5849.75	2.39	4.94	226.495
12	C	46	m	no	24.425	-	-	-	-	-	15.268	567.2	1.88	0.282	0.9	237.585	10.095	13.58	479.79	no	94	100	80	0.78	3828.5	1.43	3.37	161.78
13	C	53	w	no	29.297	-	-	-	-	-	27.92	215.8	6.435	0.693	2	801.275	14.49	30.67	532.555	yes	98	110	80	2.06	887.7	1.61	6.16	263.09
14	C	24	m	no	27.774	-	-	-	-	-	22.58	82.64	3.864	0.414	0.6	202.345	107.835	38.275	259.44	no	98	120	80	1.88	4586.7	1.05	5.53	273.915
15	C	42	w	no	30.837	-	-	-	-	-	27.16	91.65	3.843	0.305	4.4	184.735	177.965	59.465	128.1	yes	98	120	90	0.66	2556.85	1.29	5.68	172.58
16	C	31	m	no	32.951	-	-	-	-	-	18.656	92	3.132	0.27	0.9	439.375	35.195	10.505	377.845	no	103	130	80	1.57	520.05	1.16	4.81	340.685
17	C	25	m	no	25.926	-	-	-	-	-	18.012	346.5	2.565	0.36	1	168.36	21.11	10.84	202.025	no	89	110	80	0.48	624.1	1.67	4.75	90.28
18	C	39	w	no	21.719	-	-	-	-	-	14.394	91.3	2.112	0.288	0.6	185.475	-	29.785	281.57	no	80	130	80	0.35	3010.15	1.69	4.99	408.965
19	C	49	m	no	24.931	-	-	-	-	-	24.9	488.4	2.632	0.423	1.7	170.7	32.53	49.22	562.46	no	97	120	80	1.23	1042.65	1.98	5.06	126.525
20	C	49	m	no	30.247	-	-	-	-	-	27.62	651	4.212	0.648	7.42	169.635	19.035	9.63	259.57	yes	110	130	90	4	1587.3	1.48	5.82	211.675
21	C	53	w	no	21.952	-	-	-	-	-	38.3	532.5	1.968	0.288	1	83.68	19.435	9.765	198.755	no	86	110	80	1.4	810.95	1.53	5.43	168.96
22	C	24	m	no	21.778	-	-	-	-	-	11.624	542.5	1.974	0.336	1	229.085	26.235	17.02	189.16	no	78	90	60	0.67	1292.5	1.46	5.32	97.61
23	C	45	w	no	21.875	-	-	-	-	-	28.06	225.35	3.591	0.504	3.6	309.225	66.165	13.03	308.45	no	76	120	90	1.29	2259.25	1.67	4.54	696.245
24	C	49	w	no	24.61	-	-	-	-	-	31.82	287.4	4.68	0.288	2.3	101.02	22.875	24.01	201.69	yes	95	150	100	1.7	1249.6	2.12	5.67	215.385
25	C	27	m	no	21.565	-	-	-	-	-	13.326	243.9	2.112	0.352	0.6	102.93	32.215	25.095	252.69	no	90	110	80	0.52	2266.4	1.55	4.45	158.755
26	C	36	m	no	25.057	-	-	-	-	-	13.536	350	2.494	0.522	0.7	155.945	37.07	13.405	192.64	no	90	120	80	0.93	650.65	1.3	4.95	116.17
27	C	26	m	no	25.147	-	-	-	-	-	14.836	389.3	4.284	0.672	0.6	333.165	90.795	111.21	489.73	no	89	130	80	0.8	3814.3	1.47	5.08	169.225
28	C	28	m	no	22.204	-	-	-	-	-	8.172	536.5	2.703	0.255	0.6	182.225	12.465	6.72	648.755	no	84	110	80	1.64	1997.65	1.5	4.71	160.935
29	C	22	m	no	22.204	-	-	-	-	-	23.84	208.7	6.077	0.618	1.8	115.14	37.665	47.04	-	no	77	110	70	1.43	1449.25	1.4	4.73	322.175
30	C	25	m	yes	21.857	-	-	-	-	-	44.5	284	6.216	0.42	12.3	219.555	22.63	23.385	307.02	no	85	100	60	0.92	545.55	1.13	5.05	124.055
31	C	54	m	no	25.352	-	-	-	-	-	19.186	192.05	3.9	0.36	0.6	156.14	31.525	-	133.585	no	91	140	90	0.64	828.6	2.48	4.8	248.85
32	C	20	w	no	22.229	-	-	-	-	-	11.77	209.4	2.714	0.276	0.8	105.43	23.53	10.375	340.58	no	75	100	60	0.61	1766.95	1.82	4.11	187.35
33	C	23	m	no	23.848	-	-	-	-	-	10.318	63.95	4.012	0.408	0.6	295.4	8.515	-	214.73	no	90	120	80	0.58	797	2.19	4.75	156.74
34	C	46	w	no	26.573	-	-	-	-	-	29.1	504.5	4.575	0.375	3.2	275.255	31.325	6.455	199.92	no	90	110	70	0.63	1042.1	1.4	5.21	423.56
35	C	24	m	no	20.196	-	-	-	-	-	18.096	107.05	3.675	0.45	0.6	161.41	26.485	14.9	421.685	no	73	110	80	1.87	2138.4	1.69	5.17	176.325
36	C	40	w	no	19.948	-	-	-	-	-	26.2	883.5	2.97	0.264	1.7	159.37	15.795	34.055	262.165	no	75	110	80	0.76	1301.6	2.04	4.79	244.505
37	C	49	m	no	29.772	-	-	-	-	-	31.94	589	2.05	0.328	1.7	268.07	28.45	17.185	425.41	yes	108	140	90	3.35	856.2	1.54	5.29	311.355
38	C	31	w	yes	20.701	-	-	-	-	-	-	316.9	3.776	0.32	1.3	305.865	11.51	-	336.165	no	81	110	80	1.49	571.8	1.18	4.87	273.4
39	C	29	w	no	23.451	-	-	-	-	-	30.92	320.3	2	0.1	2.1	211.46	102.19	17.805	477.63	no	86	110	80	1.11	6598.8	2.64	4.81	114.225
40	C	27	m	no	21.799	-	-	-	-	-	12.948	489.25	2.346	0.322	0.3	76.015	68.305	37.72	383.78	no	77	110	60	0.82	2939.5	1.67	5.4	129.72
41	C	38	m	no	31.025	-	-	-	-	-	21.38	797.5	2.296	0.246	0.6	308.445	36.825	15.505	292.76	no	112	130	90	0.86	463.3	1.33	5.08	169.77
42	C	27	m	no	21.952	-	-	-	-	-	16.73	957.5	2.3	0.23	0.4	88.795	17.745	16.47	280.44	no	76	100	60	1.51	1106.2	1.22	4.62	139.425
43	C	27	m	no	33.669	-	-	-	-	-	12.796	384.95	3.66	0.427	0.9	279.045	11.125	6.735	350.115	yes	118	140	100	1.99	1479.9	1.53	5.55	302.935
44	C	53	w	no	24.841	-	-	-	-	-	15.982	327.6	2.365	0.258	1	151.095	174.59	30.83	127	no	91	120	80	0.91	1576.85	2.13	7.52	160.525
45	C	46	m	yes	27.745	-	-	-	-	-	19.872	220.65	5.22	1.044	9	109.95	33.005	7.995	188.475	no	101	120	80	2.82	450.05	1.79	5.86	104.265
46	C	30	m	no	20.654	-	-	-	-	-	19.818	324.2	2.346	0.322	0.8	83.78	28.355	9.655	338.16	no	76	110	80	0.67	1442.55	1.24	5.1	130.57
47	C	27	m	no	25.737	-	-	-	-	-	14.302	448.25	2.491	0.212	2.7	124.88	-	11.705	157.625	no	95	120	80	0.6	1498.45	1.9	5.52	395.45
48	C	37	m	no	26.529	-	-	-	-	-	37.82	315.15	2.106	0.864	8.1	306.7	103.405	9.84	359.685	no	93	120	80	0.62	303.3	2	4.85	463.35
49	C	35	w	no	29.746	-	-	-	-	-	11.784	55.5	4.284	0.476	7.7	281.595	13.655	6.77	543.075	no	105	110	70	1.32	854.6	1.38	5.05	252.995
50	C	42	w	no	19.467	-	-	-	-	-	17.24	-	2.48	0.32	0.3	263.565	10.435	7.35	329.945	no	92	110	80	1.32	1037.85	1.89	5.73	115.275
51	C	38	m	no	22.694	-	-	-	-	-	17.058	550.5	2.695	0.49	0.6	214.16	57.3	10.58	225.735	no	87	120	80	1.15	621.55	1.66	4.57	130.82
52	C	28	w	yes	40.012	-	-	-	-	-	33.38	5.398	3.5	0.49	9.4	286.41	-	10.6	389.385	no	118	120	80	1	1125.55	1.06	5.26	379.68
53	C	54	m	no	33.564	-	-	-	-	-	24.96	303.15	3.75	0.675	1	232.475	18.085	20.985	488.92	yes	115	120	90	1.7	940.15	1.56	6.9	191.07
54	C	26	m	no	29.055	-	-	-	-	-	17.114	585.5	2.736	0.627	1.7	208.7	12.08	8.245	858.11	no	99	125	85	1.02	614.15	1.07	4.25	384.795
55	C	54	m	no	30.928	-	-	-	-	-	18.556	172.15	3.021	0.477	0.4	162.03	10.755	-	369.55	no	111	120	80	1.42	623.55	1.22	5.23	169.175
56	C	27	m	no	24.49	-	-	-	-	-	15.82	267.65	6.111	0.873	1.4	280.61	34.02	12.12	378.635	no	79	120	70	1.22	1123.2	1.46	4.9	416.64
57	C	54	w	no	25.403	-	-	-	-	-	18.244	314.9	3.24	0.324	1.1	192.605	18.7	6.46	407.035	no	87	140	90	1.01	2085.45	2.52	5.37	206.015
58	C	32	m	yes	28.408	-	-	-	-	-	22.22	17.93	3.402	0.63	0.9	271.2	57.685	-	221.19	no	95	130	90	1.36	1400.15	0.95	5.16	162.525
59	C	39	m	no	21.223	-	-	-	-	-	17.182	258.7	3.08	0.495	0.3	157.75	-	26.75	280.145	no	83	110	80	0.71	1416.2	1.54	3.79	125.465
60	C	42	m	yes	21.679	-	-	-	-	-	16.836	231.15	2.236	0.676	0.5	99.185	136.965	51.11	388.475	no	90	120	80	0.64	2583.5	1.61	4.71	157.705
61	C	52	w	no	22.481	-	-	-	-	-	18.998	555	3.456	0.512	1.3	340.59	140.79	28.01	362.6	no	86	120	80	1.07	3164.75	1.93	4.82	218.305
62	C	30	w	no	18.339	-	-	-	-	-	20.34	22.445	3.24	0.432	0.3	114.93	18.705	31.105	148.695	no	72	110	60	0.59	1224.1	1.83	4	93.925
63	C	32	m	no	37.85	-	-	-	-	-	21.5	174.58	2.9	0.55	2.9	349.77	34.265	8.625	849.415	yes	120	150	100	2.31	1292.05	1.03	6.65	144.895
64	C	27	m	no	24.811	-	-	-	-	-	21.22	718.5	3.942	0.803	1.2	242.695	66.815	28.665	367.875	no	96	120	80	1.47	1217.85	1.19	4.69	218.905
65	C	36	m	no	27.251	-	-	-	-	-	15.44	269	2.85	0.684	0.3	225.205	11.965	8.005	574.965	no	92	130	90	0.72	769	1.72	5.32	141.45
66	C	34	m	no	24.442	-	-	-	-	-	23.48	410.15	4.929	0.744	1	237.515	22.525	59.465	481.84	no	91	110	70	0.68	1905.85	1.6	4.66	160.7
67	C	26	w	no	19.814	-	-	-	-	-	23.04	376.5	2.623	0.488	0.7	247.3	-	44.685	159.41	no	70	100	60	2.19	4187.45	1.55	3.49	213.505
68	C	26	m	no	22.985	-	-	-	-	-	14.102	169.15	2.173	0.287	0.3	223.615	8.27	8.035	160.5	no	78	100	70	1.13	1159.9	1.24	4.17	94.945
69	C	54	m	no	25.68	-	-	-	-	-	24.04	378	2.303	0.329	1.2	314.07	13.125	24.42	435.605	no	96	120	80	0.86	1074.65	1.98	4.89	196.655
70	C	24	w	yes	31.173	-	-	-	-	-	44.72	-	5.724	0.954	7.3	547.995	74.045	19.535	170.76	no	108	120	80	1.69	2125	1.7	4.22	367.88
71	C	32	m	no	22.222	-	-	-	-	-	13.982	172.45	2.173	0.41	0.3	146.14	80.93	81.05	323.535	no	90	160	90	1.04	4058.55	1.45	5.19	389.925
72	C	48	w	no	21.99	-	-	-	-	-	30.72	300.35	3.08	0.448	2.2	592.87	14.52	10.07	392.185	no	77	110	80	1.51	2216.95	1.63	4.55	138.99
73	C	24	m	no	23.148	-	-	-	-	-	11.986	174.3	2.43	0.648	0.6	202.59	11.685	13.555	207.985	no	82	100	70	0.81	2289.9	1.52	4.93	156.335
74	C	32	m	no	23.356	-	-	-	-	-	18.488	129.9	3.584	0.392	0.3	183.57	28.92	21.595	237.67	no	79	120	70	0.93	605.3	1.64	5.23	198.97
75	C	20	m	no	22.222	-	-	-	-	-	11.392	260.05	-	-	0.3	185.51	13.98	21.39	533.61	no	82	120	80	0.97	2298.2	1.04	-	204.55
76	C	38	m	no	32.14	-	-	-	-	-	26.6	404	3.904	0.512	3.5	238.345	26.37	29.435	329.105	yes	110	120	80	2.41	2002.3	0.91	6.6	158.05
77	C	61	w	yes	21.671	-	-	-	-	-	19.98	812	1.519	0.217	1.6	151.835	76.38	121.925	376.19	no	81	160	90	0.61	11015.35	2.09	5.28	483.85
78	C	21	m	no	25.762	-	-	-	-	-	13.804	657	2.537	0.59	0.3	212.44	82.335	46.925	468.02	no	97	120	80	1.37	2991.95	0.9	3.67	162.21
79	C	29	m	no	23.124	-	-	-	-	-	13.894	348.4	1.96	0.49	0.3	101.455	61.42	35.62	522.12	no	85	100	70	0.56	3036.5	1.23	4.97	95.07
80	C	44	w	no	22.598	-	-	-	-	-	18.144	29.86	5.342	0.738	1	129.29	-	35.79	225.53	no	86	100	70	1.54	3380.35	1.59	4.64	202.285
81	C	40	m	no	24.755	-	-	-	-	-	23.18	72.3	3.624	0.622	1.3	278.49	55.455	34.53	470.72	yes	92	130	80	4.08	2770.2	1.09	5.98	127.365
82	C	56	w	no	20.812	-	-	-	-	-	9.148	578.5	1.629	0.439	0.5	334.205	35.39	19.455	242.365	no	80	100	60	0.69	1084.05	1.84	5.11	175.06
83	C	37	w	yes	23.529	-	-	-	-	-	20.1	894	5.835	0.881	3.6	419.745	44.245	7.585	505.625	no	93	110	70	1.31	2518.5	0.95	5.24	121.63
84	C	38	w	no	27.755	-	-	-	-	-	17.738	651	3.31	0.422	0.3	206.685	142.04	61.795	429.44	no	95	120	80	0.82	5230.05	1.67	5.29	286.435
85	C	44	w	no	30.095	-	-	-	-	-	24.44	204	4.715	0.597	2.2	184.45	69.24	172.565	303.615	yes	100	142	98	1.22	1704	1.26	5.4	134.065
86	C	25	m	no	26.309	-	-	-	-	-	13.458	1153.5	2.189	0.431	0.92	194.18	19.72	36.02	257.965	no	100	154	106	0.96	2096.4	1.07	4.96	107.775
87	C	28	m	no	21.929	-	-	-	-	-	12.99	230.75	2.084	0.422	0.3	168.755	147.025	65.9	268.105	no	85	126	87	0.5	4164.55	1.64	5.18	160.43
88	C	20	m	no	21.133	-	-	-	-	-	22.2	169.5	3.323	0.589	1.5	197.24	78.495	16.975	216.345	no	80	146	80	1	2884.85	1.42	4.41	192.57
89	C	50	w	no	21.514	-	-	-	-	-	9.462	274.85	2.419	0.312	0.3	184.565	19.53	14.21	393.265	no	81	126	66	0.75	1655.65	2.01	5.36	218.86
90	C	30	w	no	20.382	-	-	-	-	-	14.946	413.25	3.103	0.756	0.6	211.07	28.735	16.3	156.405	no	83	128	82	0.79	1485.85	1	5.01	446.98
91	C	24	m	no	18.957	-	-	-	-	-	11.084	377.55	2.465	0.342	0.6	224.425	17.64	24.925	297.99	no	79	142	82	1.22	4192.9	1.46	4.78	402.855
92	C	53	w	no	21.295	-	-	-	-	-	16.07	2125.5	2.414	0.609	1.21	263.685	13.07	18.78	232.6	no	84	111	73	1.16	1419.25	1.52	4.74	159.35
93	C	37	w	yes	26.122	-	-	-	-	-	13.622	60.95	3.002	0.562	0.6	102.64	48.76	13.34	440.75	no	98	126	70	0.46	1003.2	1.57	5.26	144.415
94	C	26	w	no	25.249	-	-	-	-	-	22.28	565.5	3.757	0.652	4.11	151.06	37.805	22.29	270.535	no	93	144	90	1.14	1376.4	1.63	4.83	259
95	C	36	m	no	25.881	-	-	-	-	-	11.208	216.8	-	-	-	479.545	260.63	102.6	370.825	no	93	124	68	0.52	6374.15	1.06	-	203.48
96	C	38	w	no	23.183	-	-	-	-	-	14.75	192.58	4.464	0.618	0.6	96.645	24.98	17.36	156.295	no	83	123	82	1.15	1611.9	1.51	5	107.48
